# Supplementary material for: Large-area OLED substrate printing path planning method based on multi-head GAT imitation learning to solve partitioned integer programming
Source: Sci Rep. 2025 Jul 1;15:21771. doi: 10.1038/s41598-025-08355-x (PMC12219173; doi:10.1038/s41598-025-08355-x)
Supplement: Supplementary file 2 — Supplementary Information 2. [file 41598_2025_8355_MOESM2_ESM.zip]

Archive with 3 entries (2 files):
- Experimental_result_videos_2/
- Experimental_result_videos_2/5_Result2.mp4
- Experimental_result_videos_2/5_Result3.mp4
